# Supplementary material for: Estrogen independent gene expression defines clinically relevant subgroups of estrogen receptor positive breast cancer
Source: BMC Cancer. 2014 Nov 24;14:871. doi: 10.1186/1471-2407-14-871 (PMC4289221; doi:10.1186/1471-2407-14-871)
Supplement: Supplementary file 1 — Additional file 1: Supplemental tables. (XLSX 52 KB) [file 12885_2014_5122_MOESM1_ESM.xlsx]

## Sheet: Supp. Table 1
Supplementary Table 1. 1,000 estrogen independent genes
Name	Description
214974_x_at	chemokine (C-X-C motif) ligand 5, CXCL5
217678_at	solute carrier family 7, (cationic amino acid transporter, y+ system) member 11, SLC7A11
219737_s_at	protocadherin 9, PCDH9
209615_s_at	p21/Cdc42/Rac1-activated kinase 1 (STE20 homolog, yeast), PAK1
210262_at	cysteine-rich secretory protein 2, CRISP2
214571_at	fibroblast growth factor 3 (murine mammary tumor virus integration site (v-int-2) oncogene homolog), FGF3
209921_at	solute carrier family 7, (cationic amino acid transporter, y+ system) member 11, SLC7A11
214254_at	melanoma antigen family A, 4, MAGEA4
213967_at	RALY RNA binding protein-like, RALYL
206772_at	parathyroid hormone 2 receptor, PTH2R
205549_at	Purkinje cell protein 4, PCP4
220133_at	odontogenic, ameloblast asssociated, ODAM
210665_at	tissue factor pathway inhibitor (lipoprotein-associated coagulation inhibitor), TFPI
205523_at	hyaluronan and proteoglycan link protein 1, HAPLN1
218166_s_at	remodeling and spacing factor 1, RSF1
208147_s_at	cytochrome P450, family 2, subfamily C, polypeptide 8, CYP2C8
216005_at	Tenascin C (hexabrachion), TNC
209655_s_at	transmembrane protein 47, TMEM47
217546_at	metallothionein 1M, MT1M
207245_at	UDP glucuronosyltransferase 2 family, polypeptide B17, UGT2B17
208334_at	N-deacetylase/N-sulfotransferase (heparan glucosaminyl) 4, NDST4
204823_at	neuron navigator 3, NAV3
206645_s_at	nuclear receptor subfamily 0, group B, member 1, NR0B1
217320_at	Rheumatoid factor RF-ET12, ---
220542_s_at	palate, lung and nasal epithelium associated, PLUNC
217562_at	family with sequence similarity 5, member C, FAM5C
201650_at	keratin 19, KRT19
221600_s_at	chromosome 11 open reading frame 67, C11orf67
205659_at	histone deacetylase 9, HDAC9
219543_at	phenazine biosynthesis-like protein domain containing, PBLD
216012_at	Unidentified mRNA, partial sequence, ---
214087_s_at	myosin binding protein C, slow type, MYBPC1
213693_s_at	mucin 1, cell surface associated, MUC1
207147_at	distal-less homeobox 2, DLX2
209309_at	alpha-2-glycoprotein 1, zinc-binding, AZGP1
33197_at	myosin VIIA, MYO7A
204751_x_at	desmocollin 2, DSC2
204491_at	phosphodiesterase 4D, cAMP-specific (phosphodiesterase E3 dunce homolog, Drosophila), PDE4D
210033_s_at	sperm associated antigen 6, SPAG6
220615_s_at	male sterility domain containing 1, MLSTD1
219497_s_at	B-cell CLL/lymphoma 11A (zinc finger protein), BCL11A
204673_at	mucin 2, oligomeric mucus/gel-forming, MUC2
214601_at	tryptophan hydroxylase 1 (tryptophan 5-monooxygenase), TPH1
208396_s_at	phosphodiesterase 1A, calmodulin-dependent, PDE1A
214046_at	fucosyltransferase 9 (alpha (1,3) fucosyltransferase), FUT9
203660_s_at	pericentrin, PCNT
204614_at	serpin peptidase inhibitor, clade B (ovalbumin), member 2, SERPINB2
205833_s_at	prostate androgen-regulated transcript 1, PART1
207938_at	peptidase inhibitor 15, PI15
205433_at	butyrylcholinesterase, BCHE
219738_s_at	protocadherin 9, PCDH9
209143_s_at	chloride channel, nucleotide-sensitive, 1A, CLNS1A
206797_at	N-acetyltransferase 2 (arylamine N-acetyltransferase), NAT2
200823_x_at	ribosomal protein L29 /// ribosomal protein L29 pseudogene 4 /// similar to ribosomal protein L29, LOC100131713 /// RPL29 /// RPL29P4
200725_x_at	ribosomal protein L10, RPL10
207144_s_at	Cbp/p300-interacting transactivator, with Glu/Asp-rich carboxy-terminal domain, 1, CITED1
205534_at	protocadherin 7, PCDH7
204872_at	transducin-like enhancer of split 4 (E(sp1) homolog, Drosophila), TLE4
214052_x_at	BAT2 domain containing 1, BAT2D1
204988_at	fibrinogen beta chain, FGB
207803_s_at	casein kappa, CSN3
207400_at	neuropeptide Y receptor Y5, NPY5R
209966_x_at	estrogen-related receptor gamma, ESRRG
202834_at	angiotensinogen (serpin peptidase inhibitor, clade A, member 8), AGT
205044_at	gamma-aminobutyric acid (GABA) A receptor, pi, GABRP
201841_s_at	heat shock 27kDa protein 1, HSPB1
210640_s_at	G protein-coupled estrogen receptor 1, GPER
212085_at	solute carrier family 25 (mitochondrial carrier; adenine nucleotide translocator), member 6, SLC25A6
205068_s_at	Rho GTPase activating protein 26, ARHGAP26
221599_at	chromosome 11 open reading frame 67, C11orf67
AFFX-r2-P1-cre-5_at
220936_s_at	H2A histone family, member J, H2AFJ
206641_at	tumor necrosis factor receptor superfamily, member 17, TNFRSF17
209343_at	EF-hand domain family, member D1, EFHD1
214167_s_at	ribosomal protein, large, P0 /// ribosomal protein P0-like, RPLP0 /// RPLP0-like
205667_at	Werner syndrome, WRN
210116_at	SH2 domain protein 1A, Duncan's disease (lymphoproliferative syndrome), SH2D1A
209905_at	homeobox A9, HOXA9
200968_s_at	peptidylprolyl isomerase B (cyclophilin B), PPIB
204612_at	protein kinase (cAMP-dependent, catalytic) inhibitor alpha, PKIA
203999_at	synaptotagmin I, SYT1
214655_at	G protein-coupled receptor 6, GPR6
206668_s_at	secretory carrier membrane protein 1, SCAMP1
218450_at	heme binding protein 1, HEBP1
213578_at	bone morphogenetic protein receptor, type IA, BMPR1A
218513_at	hypothetical protein FLJ11184, FLJ11184
218671_s_at	ATPase inhibitory factor 1, ATPIF1
204110_at	histamine N-methyltransferase, HNMT
212774_at	zinc finger protein 238, ZNF238
AFFX-CreX-3_at
218101_s_at	NADH dehydrogenase (ubiquinone) 1, subcomplex unknown, 2, 14.5kDa, NDUFC2
220801_s_at	hydroxyacid oxidase 2 (long chain), HAO2
210664_s_at	tissue factor pathway inhibitor (lipoprotein-associated coagulation inhibitor), TFPI
AFFX-CreX-5_at
219973_at	arylsulfatase family, member J, ARSJ
218237_s_at	solute carrier family 38, member 1, SLC38A1
205509_at	carboxypeptidase B1 (tissue), CPB1
214083_at	hypothetical protein LOC100132532, LOC100132532
200002_at	ribosomal protein L35, RPL35
206070_s_at	EPH receptor A3, EPHA3
210861_s_at	WNT1 inducible signaling pathway protein 3, WISP3
209840_s_at	leucine rich repeat neuronal 3, LRRN3
204437_s_at	folate receptor 1 (adult), FOLR1
209656_s_at	transmembrane protein 47, TMEM47
216194_s_at	tubulin folding cofactor B, TBCB
213249_at	F-box and leucine-rich repeat protein 7, FBXL7
209866_s_at	latrophilin 3, LPHN3
206783_at	fibroblast growth factor 4 (heparin secretory transforming protein 1, Kaposi sarcoma oncogene), FGF4
220459_at	minichromosome maintenance complex component 3 associated protein antisense, MCM3APAS
209598_at	paraneoplastic antigen MA2, PNMA2
201645_at	tenascin C (hexabrachion), TNC
204679_at	potassium channel, subfamily K, member 1, KCNK1
204791_at	nuclear receptor subfamily 2, group C, member 1, NR2C1
202591_s_at	single-stranded DNA binding protein 1, SSBP1
203138_at	histone acetyltransferase 1, HAT1
206343_s_at	neuregulin 1, NRG1
200983_x_at	CD59 molecule, complement regulatory protein, CD59
204953_at	synaptosomal-associated protein, 91kDa homolog (mouse), SNAP91
AFFX-r2-Ec-bioD-3_at
214948_s_at	TATA element modulatory factor 1, TMF1
208909_at	ubiquinol-cytochrome c reductase, Rieske iron-sulfur polypeptide 1, UQCRFS1
207963_at	chromosome 6 open reading frame 54, C6orf54
218167_at	archaelysin family metallopeptidase 2, AMZ2
203545_at	asparagine-linked glycosylation 8 homolog (S. cerevisiae, alpha-1,3-glucosyltransferase), ALG8
200736_s_at	glutathione peroxidase 1, GPX1
211727_s_at	COX11 homolog, cytochrome c oxidase assembly protein (yeast), COX11
217683_at	Hemoglobin, epsilon 1, HBE1
219217_at	asparaginyl-tRNA synthetase 2, mitochondrial (putative), NARS2
202680_at	general transcription factor IIE, polypeptide 2, beta 34kDa, GTF2E2
217179_x_at	Anti-thyroglobulin light chain variable region, ---
206509_at	prolactin-induced protein, PIP
201264_at	coatomer protein complex, subunit epsilon, COPE
213385_at	chimerin (chimaerin) 2, CHN2
211972_x_at	ribosomal protein, large, P0, RPLP0
200967_at	peptidylprolyl isomerase B (cyclophilin B), PPIB
AFFX-BioB-3_at
206339_at	CART prepropeptide, CARTPT
203068_at	kelch-like 21 (Drosophila), KLHL21
218467_at	proteasome (prosome, macropain) assembly chaperone 2, PSMG2
212191_x_at	ribosomal protein L13, RPL13
202742_s_at	protein kinase, cAMP-dependent, catalytic, beta, PRKACB
212881_at	protein inhibitor of activated STAT, 4, PIAS4
205476_at	chemokine (C-C motif) ligand 20, CCL20
202554_s_at	glutathione S-transferase M3 (brain), GSTM3
213577_at	squalene epoxidase, SQLE
211720_x_at	ribosomal protein, large, P0, RPLP0
211968_s_at	heat shock protein 90kDa alpha (cytosolic), class A member 1, HSP90AA1
AFFX-r2-Ec-bioD-5_at
208692_at	ribosomal protein S3, RPS3
218052_s_at	ATPase type 13A1, ATP13A1
210032_s_at	sperm associated antigen 6, SPAG6
202581_at	heat shock 70kDa protein 1A /// heat shock 70kDa protein 1B, HSPA1A /// HSPA1B
200746_s_at	guanine nucleotide binding protein (G protein), beta polypeptide 1, GNB1
221895_at	motile sperm domain containing 2, MOSPD2
200003_s_at	ribosomal protein L28, RPL28
200616_s_at	KIAA0152, KIAA0152
200858_s_at	ribosomal protein S8, RPS8
204944_at	protein tyrosine phosphatase, receptor type, G, PTPRG
201923_at	peroxiredoxin 4, PRDX4
219263_at	ring finger protein 128, RNF128
213416_at	integrin, alpha 4 (antigen CD49D, alpha 4 subunit of VLA-4 receptor), ITGA4
205967_at	histone cluster 1, H4i /// histone cluster 1, H4a /// histone cluster 1, H4d /// histone cluster 1, H4f /// histone cluster 1, H4k /// histone cluster 1, H4j /// histone cluster 1, H4c /// histone cluster 1, H4h /// histone cluster 1, H4b /// histone cluster 1, H4e /// histone cluster 1, H4l /// histone cluster 2, H4a /// histone cluster 4, H4 /// histone cluster 2, H4b, HIST1H4A /// HIST1H4B ///…
216456_at	MRNA; cDNA DKFZp761L0812 (from clone DKFZp761L0812); partial cds, ---
215777_at	immunoglobulin lambda variable 4-60, IGLV4-60
219736_at	tripartite motif-containing 36, TRIM36
215071_s_at	histone cluster 1, H2ac, HIST1H2AC
202923_s_at	glutamate-cysteine ligase, catalytic subunit, GCLC
219196_at	secretogranin III, SCG3
204663_at	malic enzyme 3, NADP(+)-dependent, mitochondrial, ME3
218305_at	importin 4, IPO4
212463_at	CD59 molecule, complement regulatory protein, CD59
201807_at	vacuolar protein sorting 26 homolog A (S. pombe), VPS26A
203819_s_at	insulin-like growth factor 2 mRNA binding protein 3, IGF2BP3
203113_s_at	eukaryotic translation elongation factor 1 delta (guanine nucleotide exchange protein), EEF1D
204470_at	chemokine (C-X-C motif) ligand 1 (melanoma growth stimulating activity, alpha), CXCL1
204678_s_at	potassium channel, subfamily K, member 1, KCNK1
203998_s_at	synaptotagmin I, SYT1
209112_at	cyclin-dependent kinase inhibitor 1B (p27, Kip1), CDKN1B
209135_at	aspartate beta-hydroxylase, ASPH
200984_s_at	CD59 molecule, complement regulatory protein, CD59
203355_s_at	pleckstrin and Sec7 domain containing 3, PSD3
202145_at	lymphocyte antigen 6 complex, locus E, LY6E
204424_s_at	LIM domain only 3 (rhombotin-like 2), LMO3
221491_x_at	major histocompatibility complex, class II, DQ beta 1 /// major histocompatibility complex, class II, DQ beta 2 /// major histocompatibility complex, class II, DR beta 1 /// major histocompatibility complex, class II, DR beta 2 (pseudogene) /// major histocompatibility complex, class II, DR beta 3 /// major histocompatibility complex, class II, DR beta 4 /// major histocompatibility complex, clas…
221739_at	chromosome 19 open reading frame 10, C19orf10
214428_x_at	complement component 4A (Rodgers blood group) /// complement component 4B (Childo blood group), C4A /// C4B
209841_s_at	leucine rich repeat neuronal 3, LRRN3
219401_at	xylosyltransferase II, XYLT2
200959_at	fusion (involved in t(12;16) in malignant liposarcoma), FUS
218011_at	ubiquitin-like 5, UBL5
219696_at	chromosome 1 open reading frame 218 /// DENN/MADD domain containing 1B, C1orf218 /// DENND1B
203038_at	protein tyrosine phosphatase, receptor type, K, PTPRK
214575_s_at	azurocidin 1 (cationic antimicrobial protein 37), AZU1
201186_at	low density lipoprotein receptor-related protein associated protein 1, LRPAP1
216431_at
218151_x_at	G protein-coupled receptor 172A, GPR172A
200936_at	ribosomal protein L8, RPL8
219013_at	UDP-N-acetyl-alpha-D-galactosamine:polypeptide N-acetylgalactosaminyltransferase 11 (GalNAc-T11), GALNT11
211430_s_at	immunoglobulin heavy locus /// immunoglobulin heavy constant gamma 1 (G1m marker) /// immunoglobulin heavy constant gamma 2 (G2m marker) /// immunoglobulin heavy constant mu /// immunoglobulin heavy variable 4-31, IGH@ /// IGHG1 /// IGHG2 /// IGHM /// IGHV4-31
218358_at	cysteine-rich with EGF-like domains 2, CRELD2
208650_s_at	CD24 molecule, CD24
207032_s_at	cysteine-rich secretory protein 1, CRISP1
217940_s_at	hypothetical protein FLJ10769, FLJ10769
212104_s_at	RNA binding motif protein 9, RBM9
35974_at	lymphoid-restricted membrane protein, LRMP
213036_x_at	ATPase, Ca++ transporting, ubiquitous, ATP2A3
217022_s_at	immunoglobulin heavy locus /// immunoglobulin heavy constant alpha 1 /// immunoglobulin heavy constant alpha 2 (A2m marker) /// immunoglobulin heavy variable 3/OR16-13 /// hypothetical LOC100126583, IGH@ /// IGHA1 /// IGHA2 /// IGHV3OR16-13 /// LOC100126583
208977_x_at	tubulin, beta 2C, TUBB2C
203391_at	FK506 binding protein 2, 13kDa, FKBP2
208336_s_at	glycoprotein, synaptic 2, GPSN2
205811_at	polymerase (DNA directed), gamma 2, accessory subunit, POLG2
220890_s_at	DEAD (Asp-Glu-Ala-Asp) box polypeptide 47, DDX47
218130_at	chromosome 17 open reading frame 62, C17orf62
214949_at	CDNA FLJ31919 fis, clone NT2RP7004964, ---
210164_at	granzyme B (granzyme 2, cytotoxic T-lymphocyte-associated serine esterase 1), GZMB
206280_at	cadherin 18, type 2, CDH18
211873_s_at	protocadherin gamma subfamily A, 9, PCDHGA9
201418_s_at	SRY (sex determining region Y)-box 4, SOX4
200606_at	desmoplakin, DSP
222062_at	interleukin 27 receptor, alpha, IL27RA
207264_at	KDEL (Lys-Asp-Glu-Leu) endoplasmic reticulum protein retention receptor 3, KDELR3
202506_at	sperm specific antigen 2, SSFA2
208189_s_at	myosin VIIA, MYO7A
200921_s_at	B-cell translocation gene 1, anti-proliferative, BTG1
208141_s_at	deoxyhypusine hydroxylase/monooxygenase, DOHH
218796_at	fermitin family homolog 1 (Drosophila), FERMT1
202741_at	protein kinase, cAMP-dependent, catalytic, beta, PRKACB
217751_at	glutathione S-transferase kappa 1, GSTK1
200075_s_at	guanylate kinase 1, GUK1
212826_s_at	solute carrier family 25 (mitochondrial carrier; adenine nucleotide translocator), member 6, SLC25A6
218163_at	malignant T cell amplified sequence 1, MCTS1
205551_at	synaptic vesicle glycoprotein 2B, SV2B
201268_at	non-metastatic cells 2, protein (NM23B) expressed in /// NME1-NME2, NME1-NME2 /// NME2
202243_s_at	proteasome (prosome, macropain) subunit, beta type, 4, PSMB4
212736_at	chromosome 16 open reading frame 45, C16orf45
208818_s_at	catechol-O-methyltransferase, COMT
200948_at	myeloid leukemia factor 2, MLF2
200876_s_at	proteasome (prosome, macropain) subunit, beta type, 1, PSMB1
207141_s_at	potassium inwardly-rectifying channel, subfamily J, member 3, KCNJ3
204805_s_at	H1 histone family, member X, H1FX
216305_s_at	chromosome 2 open reading frame 3, C2orf3
201804_x_at	tubulin folding cofactor B, TBCB
210627_s_at	glucosidase I, GCS1
205361_s_at	prefoldin subunit 4, PFDN4
200707_at	protein kinase C substrate 80K-H, PRKCSH
207805_s_at	proteasome (prosome, macropain) 26S subunit, non-ATPase, 9, PSMD9
219765_at	zinc finger protein 329, ZNF329
218437_s_at	leucine zipper transcription factor-like 1, LZTFL1
204363_at	coagulation factor III (thromboplastin, tissue factor), F3
200856_x_at	nuclear receptor co-repressor 1 /// chromosome 20 open reading frame 191 /// similar to nuclear receptor co-repressor 1, C20orf191 /// LOC100133918 /// NCOR1
202857_at	canopy 2 homolog (zebrafish), CNPY2
204326_x_at	metallothionein 1X, MT1X
200909_s_at	ribosomal protein, large, P2, RPLP2
209272_at	NGFI-A binding protein 1 (EGR1 binding protein 1), NAB1
208674_x_at	dolichyl-diphosphooligosaccharide-protein glycosyltransferase, DDOST
58916_at	potassium channel tetramerisation domain containing 14, KCTD14
219557_s_at	nuclear receptor interacting protein 3, NRIP3
203777_s_at	ribosomal protein S6 kinase, 70kDa, polypeptide 2, RPS6KB2
207122_x_at	sulfotransferase family, cytosolic, 1A, phenol-preferring, member 2, SULT1A2
202487_s_at	H2A histone family, member V, H2AFV
217626_at	aldo-keto reductase family 1, member C1 (dihydrodiol dehydrogenase 1; 20-alpha (3-alpha)-hydroxysteroid dehydrogenase), AKR1C1
204058_at	malic enzyme 1, NADP(+)-dependent, cytosolic, ME1
213892_s_at	adenine phosphoribosyltransferase, APRT
208649_s_at	valosin-containing protein, VCP
208688_x_at	eukaryotic translation initiation factor 3, subunit B, EIF3B
212148_at	Hypothetical LOC100131938, PBX1
74694_s_at	rabaptin, RAB GTPase binding effector protein 2 /// similar to RABEP2 protein, LOC100133585 /// RABEP2
202291_s_at	matrix Gla protein, MGP
AFFX-r2-P1-cre-3_at
215223_s_at	superoxide dismutase 2, mitochondrial, SOD2
202096_s_at	translocator protein (18kDa), TSPO
221139_s_at	cysteine sulfinic acid decarboxylase, CSAD
222371_at	Transcribed locus, ---
201033_x_at	ribosomal protein, large, P0, RPLP0
212314_at	KIAA0746 protein /// serine incorporator 2, KIAA0746 /// SERINC2
210253_at	HIV-1 Tat interactive protein 2, 30kDa, HTATIP2
204948_s_at	follistatin, FST
217969_at	chromosome 11 open reading frame2, C11orf2
200800_s_at	heat shock 70kDa protein 1A /// heat shock 70kDa protein 1B, HSPA1A /// HSPA1B
204981_at	solute carrier family 22, member 18, SLC22A18
203848_at	A kinase (PRKA) anchor protein 8, AKAP8
214323_s_at	UPF3 regulator of nonsense transcripts homolog A (yeast), UPF3A
203583_at	unc-50 homolog (C. elegans), UNC50
204279_at	proteasome (prosome, macropain) subunit, beta type, 9 (large multifunctional peptidase 2), PSMB9
216291_at	Zinc finger protein 440, ZNF440
201599_at	ornithine aminotransferase (gyrate atrophy), OAT
216635_at	MRNA; cDNA DKFZp566M0524 (from clone DKFZp566M0524), ---
202659_at	proteasome (prosome, macropain) subunit, beta type, 10, PSMB10
215526_at	Transcribed locus, ---
210910_s_at	POM (POM121 homolog, rat) and ZP3 fusion, POMZP3
208887_at	eukaryotic translation initiation factor 3, subunit G, EIF3G
203365_s_at	matrix metallopeptidase 15 (membrane-inserted), MMP15
202424_at	mitogen-activated protein kinase kinase 2, MAP2K2
33760_at	peroxisomal biogenesis factor 14, PEX14
211759_x_at	tubulin folding cofactor B, TBCB
222372_at	Transcribed locus, ---
209016_s_at	keratin 7, KRT7
217874_at	succinate-CoA ligase, alpha subunit, SUCLG1
31807_at	DEAD (Asp-Glu-Ala-Asp) box polypeptide 49, DDX49
221795_at	neurotrophic tyrosine kinase, receptor, type 2, NTRK2
212638_s_at	WW domain containing E3 ubiquitin protein ligase 1, WWP1
202253_s_at	dynamin 2, DNM2
36553_at	acetylserotonin O-methyltransferase-like, ASMTL
217572_at	Transcribed locus, strongly similar to NP_001077424.1 hemoglobin alpha, adult chain 2 [Mus musculus], ---
205758_at	CD8a molecule, CD8A
215288_at	transient receptor potential cation channel, subfamily C, member 2 (pseudogene), TRPC2
208370_s_at	regulator of calcineurin 1, RCAN1
206510_at	SIX homeobox 2, SIX2
201627_s_at	insulin induced gene 1, INSIG1
212536_at	ATPase, class VI, type 11B, ATP11B
AFFX-r2-Ec-bioB-5_at
209385_s_at	proline synthetase co-transcribed homolog (bacterial), PROSC
216073_at	ankyrin repeat domain 34C, ANKRD34C
204323_x_at	neurofibromin 1 (neurofibromatosis, von Recklinghausen disease, Watson disease), NF1
201360_at	cystatin C, CST3
219922_s_at	latent transforming growth factor beta binding protein 3, LTBP3
204465_s_at	internexin neuronal intermediate filament protein, alpha, INA
206114_at	EPH receptor A4, EPHA4
206389_s_at	phosphodiesterase 3A, cGMP-inhibited, PDE3A
217716_s_at	Sec61 alpha 1 subunit (S. cerevisiae), SEC61A1
206290_s_at	regulator of G-protein signaling 7, RGS7
209036_s_at	malate dehydrogenase 2, NAD (mitochondrial), MDH2
208717_at	oxidase (cytochrome c) assembly 1-like, OXA1L
209046_s_at	GABA(A) receptor-associated protein-like 2, GABARAPL2
205637_s_at	SH3-domain GRB2-like 3, SH3GL3
201258_at	ribosomal protein S16, RPS16
39763_at	hemopexin, HPX
205594_at	zinc finger protein 652, ZNF652
218773_s_at	methionine sulfoxide reductase B2, MSRB2
220140_s_at	sorting nexin 11, SNX11
209498_at	carcinoembryonic antigen-related cell adhesion molecule 1 (biliary glycoprotein), CEACAM1
200750_s_at	RAN, member RAS oncogene family, RAN
217014_s_at	alpha-2-glycoprotein 1, zinc-binding /// similar to ZN-alpha-2-glycoprotein, AZGP1 /// LOC646282
201178_at	F-box protein 7, FBXO7
212195_at	interleukin 6 signal transducer (gp130, oncostatin M receptor), IL6ST
202894_at	EPH receptor B4, EPHB4
206061_s_at	dicer 1, ribonuclease type III, DICER1
213687_s_at	ribosomal protein L35a, RPL35A
200089_s_at	ribosomal protein L4, RPL4
205279_s_at	glycine receptor, beta, GLRB
209607_x_at	sulfotransferase family, cytosolic, 1A, phenol-preferring, member 3 /// GIY-YIG domain containing 2 /// sulfotransferase family, cytosolic, 1A, phenol-preferring, member 4 /// GIY-YIG domain containing 1, GIYD1 /// GIYD2 /// SULT1A3 /// SULT1A4
211711_s_at	phosphatase and tensin homolog (mutated in multiple advanced cancers 1), PTEN
222313_at	Transcribed locus, ---
201110_s_at	thrombospondin 1, THBS1
208103_s_at	acidic (leucine-rich) nuclear phosphoprotein 32 family, member E, ANP32E
208311_at	G protein-coupled receptor 50, GPR50
48030_i_at	chromosome 5 open reading frame 4, C5orf4
201345_s_at	ubiquitin-conjugating enzyme E2D 2 (UBC4/5 homolog, yeast), UBE2D2
204689_at	hematopoietically expressed homeobox, HHEX
218225_at	ECSIT homolog (Drosophila), ECSIT
208856_x_at	ribosomal protein, large, P0, RPLP0
202300_at	hepatitis B virus x interacting protein, HBXIP
200640_at	tyrosine 3-monooxygenase/tryptophan 5-monooxygenase activation protein, zeta polypeptide, YWHAZ
211456_x_at	metallothionein 1 pseudogene 2, MT1P2
209278_s_at	tissue factor pathway inhibitor 2, TFPI2
201413_at	hydroxysteroid (17-beta) dehydrogenase 4, HSD17B4
205632_s_at	phosphatidylinositol-4-phosphate 5-kinase, type I, beta, PIP5K1B
200996_at	ARP3 actin-related protein 3 homolog (yeast), ACTR3
201175_at	thioredoxin domain containing 14, TXNDC14
203701_s_at	TRM1 tRNA methyltransferase 1 homolog (S. cerevisiae), TRMT1
217998_at	pleckstrin homology-like domain, family A, member 1 /// hypothetical LOC652993, LOC652993 /// PHLDA1
217187_at	mucin 5AC, oligomeric mucus/gel-forming, MUC5AC
202275_at	glucose-6-phosphate dehydrogenase, G6PD
AFFX-BioB-5_at
213212_x_at	golgi autoantigen, golgin subfamily a-like pseudogene /// hypothetical protein LOC440295 /// similar to golgi autoantigen, golgin subfamily a-like, FLJ40113 /// LOC440295 /// LOC728636
218458_at	germ cell-less homolog 1 (Drosophila), GMCL1
210236_at	protein tyrosine phosphatase, receptor type, f polypeptide (PTPRF), interacting protein (liprin), alpha 1, PPFIA1
219756_s_at	premature ovarian failure, 1B, POF1B
202976_s_at	Rho-related BTB domain containing 3, RHOBTB3
200036_s_at	ribosomal protein L10a, RPL10A
207528_s_at	solute carrier family 7, (cationic amino acid transporter, y+ system) member 11, SLC7A11
202693_s_at	serine/threonine kinase 17a, STK17A
209184_s_at	insulin receptor substrate 2, IRS2
204770_at	transporter 2, ATP-binding cassette, sub-family B (MDR/TAP), TAP2
204154_at	cysteine dioxygenase, type I, CDO1
209069_s_at	H3 histone, family 3A /// H3 histone, family 3B (H3.3B), H3F3A /// H3F3B
209185_s_at	insulin receptor substrate 2, IRS2
201154_x_at	ribosomal protein L4, RPL4
202854_at	hypoxanthine phosphoribosyltransferase 1 (Lesch-Nyhan syndrome), HPRT1
214041_x_at	Ribosomal protein L37a, RPL37A
201113_at	Tu translation elongation factor, mitochondrial, TUFM
200748_s_at	ferritin, heavy polypeptide 1, FTH1
215735_s_at	tuberous sclerosis 2, TSC2
211730_s_at	polymerase (RNA) II (DNA directed) polypeptide L, 7.6kDa, POLR2L
209609_s_at	mitochondrial ribosomal protein L9, MRPL9
201569_s_at	sorting and assembly machinery component 50 homolog (S. cerevisiae) /// hypothetical protein LOC100131861, LOC100131861 /// SAMM50
218385_at	mitochondrial ribosomal protein S18A, MRPS18A
222149_x_at	golgi autoantigen, golgin subfamily a, 8A /// golgi autoantigen, golgin subfamily a, 8G /// golgi autoantigen, golgin subfamily a, 8E /// golgi autoantigen, golgin subfamily a, 8F /// golgin-like hypothetical protein LOC440321 /// similar to golgi autoantigen, golgin subfamily a, 8G /// similar to golgi autoantigen, golgin subfamily a, 8A, FLJ32679 /// GOLGA8A /// GOLGA8E /// GOLGA8F /// GOLGA8G …
201933_at	chromatin modifying protein 1A, CHMP1A
203396_at	proteasome (prosome, macropain) subunit, alpha type, 4, PSMA4
221908_at	ring finger protein, transmembrane 2, RNFT2
222357_at	zinc finger and BTB domain containing 20, ZBTB20
201639_s_at	cleavage and polyadenylation specific factor 1, 160kDa, CPSF1
202144_s_at	adenylosuccinate lyase, ADSL
221704_s_at	vacuolar protein sorting 37 homolog B (S. cerevisiae), VPS37B
203606_at	NADH dehydrogenase (ubiquinone) Fe-S protein 6, 13kDa (NADH-coenzyme Q reductase), NDUFS6
214752_x_at	filamin A, alpha (actin binding protein 280), FLNA
209685_s_at	protein kinase C, beta 1, PRKCB1
205280_at	glycine receptor, beta, GLRB
202575_at	cellular retinoic acid binding protein 2, CRABP2
215299_x_at	sulfotransferase family, cytosolic, 1A, phenol-preferring, member 1, SULT1A1
219785_s_at	F-box protein 31, FBXO31
200096_s_at	ATPase, H+ transporting, lysosomal 9kDa, V0 subunit e1, ATP6V0E1
202245_at	lanosterol synthase (2,3-oxidosqualene-lanosterol cyclase), LSS
216273_at	zinc finger protein 460, ZNF460
210311_at	fibroblast growth factor 5, FGF5
206680_at	CD5 molecule-like, CD5L
201973_s_at	chromosome 7 open reading frame 28A /// chromosome 7 open reading frame 28B /// similar to Chromosome 7 open reading frame 28B, C7orf28A /// C7orf28B /// LOC100133775
208091_s_at	EGFR-coamplified and overexpressed protein, ECOP
205770_at	glutathione reductase, GSR
220466_at	coiled-coil domain containing 15, CCDC15
219659_at	ATPase, aminophospholipid transporter-like, class I, type 8A, member 2, ATP8A2
217466_x_at	ribosomal protein S2, RPS2
203789_s_at	sema domain, immunoglobulin domain (Ig), short basic domain, secreted, (semaphorin) 3C, SEMA3C
218388_at	6-phosphogluconolactonase, PGLS
212329_at	SREBF chaperone, SCAP
202546_at	vesicle-associated membrane protein 8 (endobrevin), VAMP8
205904_at	major histocompatibility complex, class I, B /// major histocompatibility complex, class I, C /// MHC class I polypeptide-related sequence A /// MHC class I polypeptide-related sequence B, HLA-B /// HLA-C /// MICA /// MICB /// XXbac-BPG181B23.1
218189_s_at	N-acetylneuraminic acid synthase (sialic acid synthase), NANS
203655_at	X-ray repair complementing defective repair in Chinese hamster cells 1, XRCC1
201829_at	neuroepithelial cell transforming gene 1, NET1
211075_s_at	CD47 molecule, CD47
211692_s_at	BCL2 binding component 3, BBC3
200093_s_at	histidine triad nucleotide binding protein 1, HINT1
213714_at	calcium channel, voltage-dependent, beta 2 subunit, CACNB2
200716_x_at	ribosomal protein L13a, RPL13A
216919_at	tumor protein p53 inducible protein 11, TP53I11
202408_s_at	PRP31 pre-mRNA processing factor 31 homolog (S. cerevisiae), PRPF31
202596_at	endosulfine alpha, ENSA
217458_at
215983_s_at	UBX domain containing 6, UBXD6
211503_s_at	RAB14, member RAS oncogene family, RAB14
203133_at	Sec61 beta subunit, SEC61B
204022_at	WW domain containing E3 ubiquitin protein ligase 2, WWP2
203413_at	NEL-like 2 (chicken), NELL2
221497_x_at	egl nine homolog 1 (C. elegans), EGLN1
217747_s_at	ribosomal protein S9, RPS9
202673_at	dolichyl-phosphate mannosyltransferase polypeptide 1, catalytic subunit, DPM1
202111_at	solute carrier family 4, anion exchanger, member 2 (erythrocyte membrane protein band 3-like 1), SLC4A2
213481_at	S100 calcium binding protein A13, S100A13
204284_at	protein phosphatase 1, regulatory (inhibitor) subunit 3C, PPP1R3C
206158_s_at	CCHC-type zinc finger, nucleic acid binding protein, CNBP
217797_at	ubiquitin-fold modifier conjugating enzyme 1, UFC1
209075_s_at	iron-sulfur cluster scaffold homolog (E. coli), ISCU
213492_at	collagen, type II, alpha 1, COL2A1
217871_s_at	macrophage migration inhibitory factor (glycosylation-inhibiting factor), MIF
210846_x_at	tripartite motif-containing 14, TRIM14
218205_s_at	MAP kinase interacting serine/threonine kinase 2, MKNK2
203953_s_at	claudin 3, CLDN3
211969_at	heat shock protein 90kDa alpha (cytosolic), class A member 1, HSP90AA1
214201_x_at	HLA-B associated transcript 2, BAT2
214651_s_at	homeobox A9, HOXA9
206117_at	tropomyosin 1 (alpha), TPM1
200966_x_at	aldolase A, fructose-bisphosphate, ALDOA
202344_at	heat shock transcription factor 1 /// similar to Diacylglycerol O-acyltransferase 1 (Diglyceride acyltransferase) (ACAT-related gene product 1), HSF1 /// LOC642255
201317_s_at	proteasome (prosome, macropain) subunit, alpha type, 2, PSMA2
201472_at	von Hippel-Lindau binding protein 1, VBP1
214315_x_at	calreticulin, CALR
39817_s_at	chromosome 6 open reading frame 108, C6orf108
209093_s_at	glucosidase, beta; acid (includes glucosylceramidase) /// glucosidase, beta; acid, pseudogene, GBA /// GBAP
202687_s_at	tumor necrosis factor (ligand) superfamily, member 10, TNFSF10
202786_at	serine threonine kinase 39 (STE20/SPS1 homolog, yeast), STK39
205829_at	hydroxysteroid (17-beta) dehydrogenase 1, HSD17B1
208921_s_at	sorcin, SRI
215440_s_at	BEX family member 4, BEX4
220780_at	phospholipase A2, group III, PLA2G3
204454_at	leucine zipper, down-regulated in cancer 1, LDOC1
200044_at	splicing factor, arginine/serine-rich 9, SFRS9
217733_s_at	thymosin beta 10, TMSB10
201473_at	jun B proto-oncogene, JUNB
216306_x_at	polypyrimidine tract binding protein 1, PTBP1
201784_s_at	chromosome 11 open reading frame 58, C11orf58
205564_at	P antigen family, member 4 (prostate associated), PAGE4
213202_at	SET domain containing 1A, SETD1A
32723_at	cleavage stimulation factor, 3' pre-RNA, subunit 1, 50kDa, CSTF1
220864_s_at	NADH dehydrogenase (ubiquinone) 1 alpha subcomplex, 13, NDUFA13
202850_at	ATP-binding cassette, sub-family D (ALD), member 3, ABCD3
204778_x_at	homeobox B7, HOXB7
200830_at	proteasome (prosome, macropain) 26S subunit, non-ATPase, 2, PSMD2
212910_at	THAP domain containing 11, THAP11
206799_at	secretoglobin, family 1D, member 2, SCGB1D2
221452_s_at	transmembrane protein 14B, TMEM14B
201641_at	bone marrow stromal cell antigen 2, BST2
206461_x_at	metallothionein 1H, MT1H
219239_s_at	zinc finger protein 654, ZNF654
203663_s_at	cytochrome c oxidase subunit Va, COX5A
201698_s_at	splicing factor, arginine/serine-rich 9, SFRS9
202121_s_at	chromatin modifying protein 2A, CHMP2A
210046_s_at	isocitrate dehydrogenase 2 (NADP+), mitochondrial, IDH2
216984_x_at	immunoglobulin lambda variable 2-23 /// immunoglobulin lambda variable 2-18 /// immunoglobulin lambda variable 2-11, IGLV2-11 /// IGLV2-18 /// IGLV2-23
202655_at	arginine-rich, mutated in early stage tumors, ARMET
214739_at	leucine-rich repeats and calponin homology (CH) domain containing 3, LRCH3
203573_s_at	Rab geranylgeranyltransferase, alpha subunit, RABGGTA
204987_at	inter-alpha (globulin) inhibitor H2, ITIH2
213726_x_at	tubulin, beta 2C, TUBB2C
200877_at	chaperonin containing TCP1, subunit 4 (delta), CCT4
218772_x_at	transmembrane protein 38B, TMEM38B
206549_at	insulin-like 4 (placenta), INSL4
202824_s_at	transcription elongation factor B (SIII), polypeptide 1 (15kDa, elongin C), TCEB1
202246_s_at	cyclin-dependent kinase 4, CDK4
210141_s_at	inhibin, alpha, INHA
201242_s_at	ATPase, Na+/K+ transporting, beta 1 polypeptide, ATP1B1
222108_at	adhesion molecule with Ig-like domain 2, AMIGO2
39729_at	peroxiredoxin 2, PRDX2
204999_s_at	activating transcription factor 5, ATF5
210230_at	CDNA: FLJ23438 fis, clone HRC13275, ---
219130_at	coiled-coil domain containing 76, CCDC76
214934_at	ATPase, class II, type 9B, ATP9B
209890_at	tetraspanin 5, TSPAN5
206020_at	suppressor of cytokine signaling 6, SOCS6
203380_x_at	splicing factor, arginine/serine-rich 5, SFRS5
204724_s_at	collagen, type IX, alpha 3, COL9A3
208886_at	H1 histone family, member 0, H1F0
205104_at	syntaphilin, SNPH
37860_at	zinc finger protein 337, ZNF337
217168_s_at	homocysteine-inducible, endoplasmic reticulum stress-inducible, ubiquitin-like domain member 1, HERPUD1
220948_s_at	ATPase, Na+/K+ transporting, alpha 1 polypeptide, ATP1A1
220227_at	cadherin 4, type 1, R-cadherin (retinal), CDH4
212587_s_at	protein tyrosine phosphatase, receptor type, C, PTPRC
212716_s_at	eukaryotic translation initiation factor 3, subunit K, EIF3K
212048_s_at	tyrosyl-tRNA synthetase, YARS
219203_at	chromosome 14 open reading frame 122, C14orf122
202264_s_at	translocase of outer mitochondrial membrane 40 homolog (yeast), TOMM40
204201_s_at	protein tyrosine phosphatase, non-receptor type 13 (APO-1/CD95 (Fas)-associated phosphatase), PTPN13
205417_s_at	dystroglycan 1 (dystrophin-associated glycoprotein 1), DAG1
217846_at	glutaminyl-tRNA synthetase, QARS
216337_at	(clone Z146) retinal mRNA, 3' end and repeat region, ---
221847_at	hypothetical protein LOC100129361, LOC100129361
213292_s_at	sorting nexin 13, SNX13
200081_s_at	ribosomal protein S6, RPS6
220973_s_at	SHANK-associated RH domain interactor, SHARPIN
212859_x_at	metallothionein 1E, MT1E
220085_at	helicase, lymphoid-specific, HELLS
209059_s_at	endothelial differentiation-related factor 1, EDF1
209798_at	nuclear protein, ataxia-telangiectasia locus, NPAT
201827_at	SWI/SNF related, matrix associated, actin dependent regulator of chromatin, subfamily d, member 2, SMARCD2
213471_at	nephronophthisis 4, NPHP4
214768_x_at	Family with sequence similarity 20, member B, FAM20B
222186_at	Zinc finger, AN1-type domain 6, ZFAND6
214735_at	phosphoinositide-binding protein PIP3-E, PIP3-E
217927_at	signal peptidase complex subunit 1 homolog (S. cerevisiae), SPCS1
212311_at	KIAA0746 protein /// serine incorporator 2, KIAA0746 /// SERINC2
214909_s_at	dimethylarginine dimethylaminohydrolase 2, DDAH2
210809_s_at	periostin, osteoblast specific factor, POSTN
207585_s_at	ribosomal protein L36a-like, RPL36AL
205212_s_at	centaurin, beta 1, CENTB1
218200_s_at	NADH dehydrogenase (ubiquinone) 1 beta subcomplex, 2, 8kDa, NDUFB2
220155_s_at	bromodomain containing 9, BRD9
209795_at	CD69 molecule, CD69
200651_at	guanine nucleotide binding protein (G protein), beta polypeptide 2-like 1, GNB2L1
212172_at	adenylate kinase 2, AK2
207067_s_at	histidine decarboxylase, HDC
215766_at	Glutathione S-transferase A1, GSTA1
221896_s_at	HIG1 domain family, member 1A, HIGD1A
200693_at	tyrosine 3-monooxygenase/tryptophan 5-monooxygenase activation protein, theta polypeptide, YWHAQ
219352_at	hect domain and RLD 6, HERC6
205710_at	low density lipoprotein-related protein 2, LRP2
203615_x_at	sulfotransferase family, cytosolic, 1A, phenol-preferring, member 1, SULT1A1
212790_x_at	ribosomal protein L13a, RPL13A
217854_s_at	polymerase (RNA) II (DNA directed) polypeptide E, 25kDa, POLR2E
212185_x_at	metallothionein 2A, MT2A
203721_s_at	UTP18, small subunit (SSU) processome component, homolog (yeast), UTP18
202154_x_at	tubulin, beta 3, TUBB3
210589_s_at	glucosidase, beta; acid (includes glucosylceramidase) /// glucosidase, beta; acid, pseudogene, GBA /// GBAP
205602_x_at	pregnancy specific beta-1-glycoprotein 7, PSG7
221654_s_at	ubiquitin specific peptidase 3, USP3
208680_at	peroxiredoxin 1, PRDX1
214224_s_at	protein (peptidylprolyl cis/trans isomerase) NIMA-interacting, 4 (parvulin), PIN4
221033_s_at	ring finger protein 17, RNF17
216078_at	MRNA full length insert cDNA clone EUROIMAGE 112333, ---
209058_at	endothelial differentiation-related factor 1, EDF1
206000_at	meprin A, alpha (PABA peptide hydrolase), MEP1A
210500_at
209040_s_at	proteasome (prosome, macropain) subunit, beta type, 8 (large multifunctional peptidase 7), PSMB8
219276_x_at	chromosome 9 open reading frame 82, C9orf82
209377_s_at	high mobility group nucleosomal binding domain 3, HMGN3
213992_at	collagen, type IV, alpha 6, COL4A6
201565_s_at	inhibitor of DNA binding 2, dominant negative helix-loop-helix protein, ID2
209522_s_at	carnitine acetyltransferase, CRAT
200658_s_at	prohibitin, PHB
51200_at	chromosome 19 open reading frame 60, C19orf60
201648_at	Janus kinase 1 (a protein tyrosine kinase), JAK1
203190_at	NADH dehydrogenase (ubiquinone) Fe-S protein 8, 23kDa (NADH-coenzyme Q reductase), NDUFS8
200760_s_at	ADP-ribosylation-like factor 6 interacting protein 5, ARL6IP5
204415_at	interferon, alpha-inducible protein 6, IFI6
208929_x_at	ribosomal protein L13, RPL13
213807_x_at	met proto-oncogene (hepatocyte growth factor receptor), MET
214942_at	RNA binding motif protein 34, RBM34
211989_at	SWI/SNF related, matrix associated, actin dependent regulator of chromatin, subfamily e, member 1, SMARCE1
202213_s_at	cullin 4B, CUL4B
202268_s_at	NEDD8 activating enzyme E1 subunit 1, NAE1
220146_at	toll-like receptor 7, TLR7
200980_s_at	pyruvate dehydrogenase (lipoamide) alpha 1, PDHA1
208714_at	NADH dehydrogenase (ubiquinone) flavoprotein 1, 51kDa, NDUFV1
217753_s_at	ribosomal protein S26 /// similar to 40S ribosomal protein S26, LOC728937 /// RPS26
221782_at	DnaJ (Hsp40) homolog, subfamily C, member 10, DNAJC10
213969_x_at	ribosomal protein L29 /// ribosomal protein L29 pseudogene 4, RPL29 /// RPL29P4
220135_s_at	solute carrier family 7 (cationic amino acid transporter, y+ system), member 9, SLC7A9
210613_s_at	synaptogyrin 1, SYNGR1
213105_s_at	chromosome 16 open reading frame 42, C16orf42
212250_at	metadherin, MTDH
201577_at	non-metastatic cells 1, protein (NM23A) expressed in /// non-metastatic cells 2, protein (NM23B) expressed in, NME1 /// NME2
210672_s_at	chromosome 16 open reading frame 35, C16orf35
203708_at	phosphodiesterase 4B, cAMP-specific (phosphodiesterase E4 dunce homolog, Drosophila), PDE4B
208904_s_at	ribosomal protein S28, RPS28
221934_s_at	DALR anticodon binding domain containing 3 /// similar to DALR anticodon binding domain containing 3, DALRD3 /// LOC100133719
208127_s_at	suppressor of cytokine signaling 5, SOCS5
219812_at	poliovirus receptor related immunoglobulin domain containing, PVRIG
204637_at	glycoprotein hormones, alpha polypeptide, CGA
200657_at	solute carrier family 25 (mitochondrial carrier; adenine nucleotide translocator), member 5, SLC25A5
200852_x_at	guanine nucleotide binding protein (G protein), beta polypeptide 2, GNB2
206011_at	caspase 1, apoptosis-related cysteine peptidase (interleukin 1, beta, convertase), CASP1
217869_at	hydroxysteroid (17-beta) dehydrogenase 12, HSD17B12
201925_s_at	CD55 molecule, decay accelerating factor for complement (Cromer blood group), CD55
200654_at	procollagen-proline, 2-oxoglutarate 4-dioxygenase (proline 4-hydroxylase), beta polypeptide, P4HB
212227_x_at	eukaryotic translation initiation factor 1, EIF1
218499_at	serine/threonine protein kinase MST4, RP6-213H19.1
208857_s_at	protein-L-isoaspartate (D-aspartate) O-methyltransferase, PCMT1
214937_x_at	pericentriolar material 1, PCM1
206017_at	KIAA0319, KIAA0319
204570_at	cytochrome c oxidase subunit VIIa polypeptide 1 (muscle), COX7A1
203243_s_at	PDZ and LIM domain 5, PDLIM5
211385_x_at	sulfotransferase family, cytosolic, 1A, phenol-preferring, member 2, SULT1A2
214616_at	histone cluster 1, H3e, HIST1H3E
203262_s_at	family with sequence similarity 50, member A, FAM50A
211600_at	protein tyrosine phosphatase, receptor type, O, PTPRO
209417_s_at	interferon-induced protein 35, IFI35
211719_x_at	fibronectin 1, FN1
208690_s_at	PDZ and LIM domain 1 (elfin), PDLIM1
208826_x_at	histidine triad nucleotide binding protein 1, HINT1
221948_s_at	Kelch-like 22 (Drosophila), KLHL22
222206_s_at	nicalin homolog (zebrafish), NCLN
214529_at	thyroid stimulating hormone, beta, TSHB
200013_at	ribosomal protein L24, RPL24
201206_s_at	ribosome binding protein 1 homolog 180kDa (dog), RRBP1
53071_s_at	hypothetical protein FLJ22222, FLJ22222
211406_at	immediate early response 3 interacting protein 1, IER3IP1
212032_s_at	prostate tumor overexpressed gene 1, PTOV1
210646_x_at	ribosomal protein L13a, RPL13A
211911_x_at	major histocompatibility complex, class I, B /// major histocompatibility complex, class I, C /// MHC class I polypeptide-related sequence A /// MHC class I polypeptide-related sequence B /// family with sequence similarity 20, member B, FAM20B /// HLA-B /// HLA-C /// MICA /// MICB /// XXbac-BPG181B23.1
220788_s_at	interferon regulatory factor 9 /// ring finger protein 31, IRF9 /// RNF31
222250_s_at	integrator complex subunit 7, INTS7
218661_at	hypothetical protein FLJ14154, FLJ14154
207302_at	sarcoglycan, gamma (35kDa dystrophin-associated glycoprotein), SGCG
210444_at	neuropeptide Y receptor Y6 (pseudogene), NPY6R
219250_s_at	fibronectin leucine rich transmembrane protein 3, FLRT3
217883_at	chromosome 2 open reading frame 25, C2orf25
200033_at	DEAD (Asp-Glu-Ala-Asp) box polypeptide 5, DDX5
200985_s_at	CD59 molecule, complement regulatory protein, CD59
202001_s_at	NADH dehydrogenase (ubiquinone) 1 alpha subcomplex, 6, 14kDa, NDUFA6
221700_s_at	ubiquitin A-52 residue ribosomal protein fusion product 1, UBA52
203917_at	coxsackie virus and adenovirus receptor, CXADR
220495_s_at	thioredoxin domain containing 15, TXNDC15
210453_x_at	ATP synthase, H+ transporting, mitochondrial F0 complex, subunit G, ATP5L
203163_at	katanin p80 (WD repeat containing) subunit B 1, KATNB1
211185_s_at	splicing factor 3b, subunit 1, 155kDa, SF3B1
217773_s_at	NADH dehydrogenase (ubiquinone) 1 alpha subcomplex, 4, 9kDa, NDUFA4
219468_s_at	CUE domain containing 1, CUEDC1
200943_at	high-mobility group nucleosome binding domain 1, HMGN1
208760_at	Ubiquitin-conjugating enzyme E2I (UBC9 homolog, yeast), UBE2I
218718_at	platelet derived growth factor C, PDGFC
208746_x_at	ATP synthase, H+ transporting, mitochondrial F0 complex, subunit G, ATP5L
207652_s_at	chemokine-like receptor 1, CMKLR1
210533_at	mutS homolog 4 (E. coli), MSH4
218807_at	vav 3 guanine nucleotide exchange factor, VAV3
202700_s_at	transmembrane protein 63A, TMEM63A
200705_s_at	eukaryotic translation elongation factor 1 beta 2, EEF1B2
200809_x_at	ribosomal protein L12, RPL12
200962_at	ribosomal protein L31, RPL31
200076_s_at	chromosome 19 open reading frame 50, C19orf50
205896_at	solute carrier family 22 (organic cation/ergothioneine transporter), member 4, SLC22A4
211710_x_at	ribosomal protein L4, RPL4
218780_at	hook homolog 2 (Drosophila), HOOK2
202720_at	testis derived transcript (3 LIM domains), TES
202286_s_at	tumor-associated calcium signal transducer 2, TACSTD2
202794_at	inositol polyphosphate-1-phosphatase, INPP1
203815_at	glutathione S-transferase theta 1, GSTT1
213864_s_at	nucleosome assembly protein 1-like 1, NAP1L1
217935_s_at	ubiquinol-cytochrome c reductase complex chaperone, CBP3 homolog (yeast), UQCC
220177_s_at	transmembrane protease, serine 3, TMPRSS3
218117_at	ring-box 1, RBX1
216032_s_at	ERGIC and golgi 3, ERGIC3
202433_at	solute carrier family 35, member B1, SLC35B1
210187_at	FK506 binding protein 1A, 12kDa, FKBP1A
212147_at	Smg-5 homolog, nonsense mediated mRNA decay factor (C. elegans), SMG5
202282_at	hydroxysteroid (17-beta) dehydrogenase 10, HSD17B10
204168_at	microsomal glutathione S-transferase 2, MGST2
221953_s_at	Matrix metallopeptidase 24 (membrane-inserted), MMP24
203908_at	solute carrier family 4, sodium bicarbonate cotransporter, member 4, SLC4A4
201600_at	prohibitin 2, PHB2
213695_at	paraoxonase 3, PON3
209829_at	chromosome 6 open reading frame 32, C6orf32
200819_s_at	ribosomal protein S15, RPS15
201351_s_at	YME1-like 1 (S. cerevisiae), YME1L1
222155_s_at	G protein-coupled receptor 172A, GPR172A
218701_at	lactamase, beta 2, LACTB2
222192_s_at	chromosome 2 open reading frame 43, C2orf43
220424_at	nephrosis 2, idiopathic, steroid-resistant (podocin), NPHS2
212070_at	G protein-coupled receptor 56, GPR56
200843_s_at	glutamyl-prolyl-tRNA synthetase, EPRS
204014_at	dual specificity phosphatase 4, DUSP4
221271_at	interleukin 21, IL21
205890_s_at	gamma-aminobutyric acid (GABA) B receptor, 1 /// ubiquitin D, GABBR1 /// UBD
202514_at	discs, large homolog 1 (Drosophila), DLG1
217530_at	solute carrier family 34 (sodium phosphate), member 1, SLC34A1
204820_s_at	butyrophilin, subfamily 3, member A3 /// butyrophilin, subfamily 3, member A2, BTN3A2 /// BTN3A3
201232_s_at	proteasome (prosome, macropain) 26S subunit, non-ATPase, 13, PSMD13
212540_at	cell division cycle 34 homolog (S. cerevisiae), CDC34
218761_at	ring finger protein 111, RNF111
218578_at	cell division cycle 73, Paf1/RNA polymerase II complex component, homolog (S. cerevisiae), CDC73
211493_x_at	dystrobrevin, alpha, DTNA
203314_at	GTP binding protein 6 (putative), GTPBP6
204031_s_at	poly(rC) binding protein 2, PCBP2
217889_s_at	cytochrome b reductase 1, CYBRD1
212341_at	Yip1 domain family, member 6, YIPF6
201618_x_at	glycosylphosphatidylinositol anchor attachment protein 1 homolog (yeast), GPAA1
209017_s_at	lon peptidase 1, mitochondrial, LONP1
202880_s_at	pleckstrin homology, Sec7 and coiled-coil domains 1(cytohesin 1), PSCD1
206501_x_at	ets variant gene 1, ETV1
217978_s_at	ubiquitin-conjugating enzyme E2Q family member 1, UBE2Q1
204990_s_at	integrin, beta 4, ITGB4
216336_x_at	metallothionein 1E /// metallothionein 1H /// metallothionein 1M /// metallothionein 1 pseudogene 2, MT1E /// MT1H /// MT1M /// MT1P2
204173_at	myosin, light chain 6B, alkali, smooth muscle and non-muscle, MYL6B
213104_at	chromosome 16 open reading frame 42, C16orf42
215083_at	MRNA; cDNA DKFZp564F133 (from clone DKFZp564F133), ---
200853_at	H2A histone family, member Z, H2AFZ
212194_s_at	transmembrane 9 superfamily protein member 4, TM9SF4
217774_s_at	hypothetical protein HSPC152, HSPC152
213408_s_at	phosphatidylinositol 4-kinase, catalytic, alpha /// phosphatidylinositol 4-kinase, catalytic, alpha pseudogene 2 /// phosphatidylinositol 4-kinase, catalytic, alpha pseudogene 1, PI4KA /// PI4KAP1 /// PI4KAP2
200601_at	actinin, alpha 4, ACTN4
219060_at	chromosome 8 open reading frame 32, C8orf32
396_f_at	erythropoietin receptor, EPOR
211554_s_at	apoptotic peptidase activating factor 1, APAF1
204624_at	ATPase, Cu++ transporting, beta polypeptide, ATP7B
210451_at	pyruvate kinase, liver and RBC, PKLR
212905_at	cleavage stimulation factor, 3' pre-RNA, subunit 2, 64kDa, tau variant, CSTF2T
218728_s_at	cornichon homolog 4 (Drosophila), CNIH4
208687_x_at	heat shock 70kDa protein 8, HSPA8
205832_at	carboxypeptidase A4, CPA4
201471_s_at	sequestosome 1, SQSTM1
209232_s_at	dynactin 5 (p25), DCTN5
201254_x_at	ribosomal protein S6, RPS6
218889_at	nucleolar complex associated 3 homolog (S. cerevisiae), NOC3L
212649_at	DEAH (Asp-Glu-Ala-His) box polypeptide 29, DHX29
208581_x_at	metallothionein 1X, MT1X
219474_at	chromosome 3 open reading frame 52, C3orf52
215093_at	NAD(P) dependent steroid dehydrogenase-like, NSDHL
205546_s_at	tyrosine kinase 2, TYK2
207721_x_at	histidine triad nucleotide binding protein 1, HINT1
218086_at	neural proliferation, differentiation and control, 1, NPDC1
203642_s_at	COBL-like 1, COBLL1
217300_at
210719_s_at	high-mobility group 20B, HMG20B
217838_s_at	Enah/Vasp-like, EVL
218403_at	TP53 regulated inhibitor of apoptosis 1, TRIAP1
202042_at	histidyl-tRNA synthetase, HARS
202098_s_at	protein arginine methyltransferase 2, PRMT2
210908_s_at	prefoldin subunit 5, PFDN5
217834_s_at	synaptotagmin binding, cytoplasmic RNA interacting protein, SYNCRIP
201492_s_at	ribosomal protein L41, RPL41
214417_s_at	Fetuin B, FETUB
209500_x_at	tumor necrosis factor (ligand) superfamily, member 13 /// tumor necrosis factor (ligand) superfamily, member 12 /// TNFSF12-TNFSF13, TNFSF12 /// TNFSF12-TNFSF13 /// TNFSF13
201055_s_at	heterogeneous nuclear ribonucleoprotein A0, HNRNPA0
208835_s_at	cisplatin resistance-associated overexpressed protein, CROP
203290_at	major histocompatibility complex, class II, DQ alpha 1, HLA-DQA1
205091_x_at	RecQ protein-like (DNA helicase Q1-like), RECQL
216679_at	tigger transposable element derived 1-like, TIGD1L
210956_at	pancreatic polypeptide receptor 1, PPYR1
213502_x_at	similar to bK246H3.1 (immunoglobulin lambda-like polypeptide 1, pre-B-cell specific), LOC91316
200005_at	eukaryotic translation initiation factor 3, subunit D, EIF3D
202266_at	TRAF and TNF receptor associated protein, TTRAP
201463_s_at	transaldolase 1 /// similar to transaldolase, LOC100133665 /// TALDO1
202619_s_at	procollagen-lysine, 2-oxoglutarate 5-dioxygenase 2, PLOD2
200034_s_at	ribosomal protein L6, RPL6
35148_at	tight junction protein 3 (zona occludens 3), TJP3
200883_at	ubiquinol-cytochrome c reductase core protein II, UQCRC2
212694_s_at	propionyl Coenzyme A carboxylase, beta polypeptide, PCCB
217567_at	transglutaminase 4 (prostate), TGM4
215278_at	Clone 23950 mRNA sequence, ---
208805_at	proteasome (prosome, macropain) subunit, alpha type, 6 /// KIAA0391, KIAA0391 /// PSMA6
206621_s_at	eukaryotic translation initiation factor 4H, EIF4H
218685_s_at	single-strand-selective monofunctional uracil-DNA glycosylase 1, SMUG1
209218_at	squalene epoxidase, SQLE
63305_at	PBX/knotted 1 homeobox 2, PKNOX2
217860_at	NADH dehydrogenase (ubiquinone) 1 alpha subcomplex, 10, 42kDa /// similar to NADH dehydrogenase (ubiquinone) 1 alpha subcomplex, 10, 42kDa precursor, LOC732160 /// NDUFA10
206848_at	homeobox A7 /// family with sequence similarity 36, member A, FAM36A /// HOXA7
AFFX-BioDn-3_at
202846_s_at	phosphatidylinositol glycan anchor biosynthesis, class C, PIGC
209521_s_at	angiomotin, AMOT
208279_s_at	tripartite motif-containing 16 /// CMT1A duplicated region transcript 1, CDRT1 /// TRIM16
218315_s_at	CDK5 regulatory subunit associated protein 1, CDK5RAP1
214059_at	Interferon-induced protein 44, IFI44
211667_x_at	T cell receptor alpha chain (TRCAV2S1-N-AJ41-C) mRNA, anti-melanoma cytotoxic T lymphocyte clone MU-45, -63, -79, ---
202417_at	kelch-like ECH-associated protein 1, KEAP1
203990_s_at	ubiquitously transcribed tetratricopeptide repeat, X chromosome, UTX
203258_at	DR1-associated protein 1 (negative cofactor 2 alpha), DRAP1
220569_at
212615_at	chromodomain helicase DNA binding protein 9, CHD9
213776_at	hypothetical protein LOC157562, LOC157562
212034_s_at	exocyst complex component 7, EXOC7
205051_s_at	v-kit Hardy-Zuckerman 4 feline sarcoma viral oncogene homolog, KIT
217938_s_at	potassium channel modulatory factor 1, KCMF1
203926_x_at	ATP synthase, H+ transporting, mitochondrial F1 complex, delta subunit, ATP5D
220773_s_at	gephyrin, GPHN
209778_at	thyroid hormone receptor interactor 11, TRIP11
217987_at	asparagine synthetase domain containing 1, ASNSD1
212690_at	DDHD domain containing 2, DDHD2
214451_at	transcription factor AP-2 beta (activating enhancer binding protein 2 beta), TFAP2B
208956_x_at	deoxyuridine triphosphatase, DUT
221515_s_at	leucine carboxyl methyltransferase 1, LCMT1
210014_x_at	isocitrate dehydrogenase 3 (NAD+) beta, IDH3B
212368_at	zinc finger protein 292, ZNF292
213041_s_at	ATP synthase, H+ transporting, mitochondrial F1 complex, delta subunit, ATP5D
209503_s_at	proteasome (prosome, macropain) 26S subunit, ATPase, 5, PSMC5
218295_s_at	nucleoporin 50kDa, NUP50
200031_s_at	ribosomal protein S11, RPS11
203137_at	Wilms tumor 1 associated protein, WTAP
201903_at	ubiquinol-cytochrome c reductase core protein I, UQCRC1
201939_at	polo-like kinase 2 (Drosophila), PLK2
221207_s_at	neurobeachin, NBEA
200745_s_at	guanine nucleotide binding protein (G protein), beta polypeptide 1, GNB1
202031_s_at	WD repeat domain, phosphoinositide interacting 2, WIPI2
206520_x_at	sialic acid binding Ig-like lectin 6, SIGLEC6
202089_s_at	solute carrier family 39 (zinc transporter), member 6, SLC39A6
211610_at	Kruppel-like factor 6, KLF6
218788_s_at	SET and MYND domain containing 3, SMYD3
210314_x_at	tumor necrosis factor (ligand) superfamily, member 13, TNFSF13
217898_at	chromosome 15 open reading frame 24, C15orf24
212830_at	multiple EGF-like-domains 9, MEGF9
216865_at	collagen, type XIV, alpha 1, COL14A1
211941_s_at	phosphatidylethanolamine binding protein 1, PEBP1
218502_s_at	trichorhinophalangeal syndrome I, TRPS1
201682_at	peptidase (mitochondrial processing) beta, PMPCB
213107_at	TRAF2 and NCK interacting kinase, TNIK
203891_s_at	death-associated protein kinase 3, DAPK3
209443_at	serpin peptidase inhibitor, clade A (alpha-1 antiproteinase, antitrypsin), member 5, SERPINA5
213665_at	SRY (sex determining region Y)-box 4, SOX4
200619_at	splicing factor 3b, subunit 2, 145kDa, SF3B2
218333_at	Der1-like domain family, member 2, DERL2
203459_s_at	vacuolar protein sorting 16 homolog (S. cerevisiae), VPS16
220895_at	ubiquitin specific peptidase 29, USP29
205644_s_at	small nuclear ribonucleoprotein polypeptide G, SNRPG
213377_x_at	ribosomal protein S12, RPS12
204745_x_at	metallothionein 1G, MT1G
208864_s_at	thioredoxin, TXN
217618_x_at	HUS1 checkpoint homolog (S. pombe), HUS1
219658_at	pentatricopeptide repeat domain 2, PTCD2
210235_s_at	protein tyrosine phosphatase, receptor type, f polypeptide (PTPRF), interacting protein (liprin), alpha 1, PPFIA1
217843_s_at	mediator complex subunit 4, MED4
211666_x_at	ribosomal protein L3, RPL3
201888_s_at	interleukin 13 receptor, alpha 1, IL13RA1
221799_at	chondroitin sulfate glucuronyltransferase, CSGlcA-T
201046_s_at	RAD23 homolog A (S. cerevisiae), RAD23A
206239_s_at	serine peptidase inhibitor, Kazal type 1, SPINK1
201218_at	C-terminal binding protein 2, CTBP2
203045_at	ninjurin 1, NINJ1
202975_s_at	Rho-related BTB domain containing 3, RHOBTB3
219667_s_at	B-cell scaffold protein with ankyrin repeats 1, BANK1
202961_s_at	ATP synthase, H+ transporting, mitochondrial F0 complex, subunit F2, ATP5J2
202102_s_at	bromodomain containing 4, BRD4
201835_s_at	protein kinase, AMP-activated, beta 1 non-catalytic subunit, PRKAB1
202900_s_at	nucleoporin 88kDa, NUP88
208316_s_at	oculocerebrorenal syndrome of Lowe, OCRL
214395_x_at	CDNA clone IMAGE:4838699, ---
204057_at	interferon regulatory factor 8, IRF8
203332_s_at	inositol polyphosphate-5-phosphatase, 145kDa, INPP5D
201209_at	histone deacetylase 1, HDAC1
219329_s_at	chromosome 2 open reading frame 28, C2orf28
206474_at	PCTAIRE protein kinase 2, PCTK2
218435_at	DnaJ (Hsp40) homolog, subfamily C, member 15, DNAJC15
217945_at	BTB (POZ) domain containing 1, BTBD1
206524_at	T, brachyury homolog (mouse), T
212739_s_at	non-metastatic cells 4, protein expressed in, NME4
209173_at	anterior gradient homolog 2 (Xenopus laevis), AGR2
205573_s_at	sorting nexin 7, SNX7
200990_at	tripartite motif-containing 28, TRIM28
207945_s_at	casein kinase 1, delta, CSNK1D
206626_x_at	synovial sarcoma, X breakpoint 1, SSX1
218434_s_at	acetoacetyl-CoA synthetase, AACS
218893_at	isochorismatase domain containing 2, ISOC2
201210_at	DEAD (Asp-Glu-Ala-Asp) box polypeptide 3, X-linked, DDX3X
208972_s_at	ATP synthase, H+ transporting, mitochondrial F0 complex, subunit C1 (subunit 9), ATP5G1
202847_at	phosphoenolpyruvate carboxykinase 2 (mitochondrial), PCK2
207501_s_at	fibroblast growth factor 12, FGF12
207992_s_at	adenosine monophosphate deaminase (isoform E), AMPD3
208462_s_at	ATP-binding cassette, sub-family C (CFTR/MRP), member 9, ABCC9
216471_x_at	synovial sarcoma, X breakpoint 2 /// synovial sarcoma, X breakpoint 2B /// similar to Protein SSX2 (Synovial sarcoma, X breakpoint 2) (Cancer/testis antigen 5.2) (CT5.2) (SSX) (HOM-MEL-40), LOC100130648 /// SSX2 /// SSX2B
215380_s_at	chromosome 7 open reading frame 24, C7orf24
208697_s_at	eukaryotic translation initiation factor 3, subunit E, EIF3E
212165_at	transmembrane protein 183A /// transmembrane protein 183B, TMEM183A /// TMEM183B
207045_at	coiled-coil domain containing 132, CCDC132
209515_s_at	RAB27A, member RAS oncogene family, RAB27A
203181_x_at	SFRS protein kinase 2, SRPK2
203468_at	cyclin-dependent kinase 10, CDK10
215973_at	HLA complex group 4 pseudogene 6, HCG4P6
210739_x_at	solute carrier family 4, sodium bicarbonate cotransporter, member 4, SLC4A4
204019_s_at	SH3 domain containing, Ysc84-like 1 (S. cerevisiae), SH3YL1
218195_at	chromosome 6 open reading frame 211, C6orf211
218957_s_at	proteasomal ATPase-associated factor 1, PAAF1
203410_at	adaptor-related protein complex 3, mu 2 subunit, AP3M2
222329_x_at
203942_s_at	MAP/microtubule affinity-regulating kinase 2, MARK2
206416_at	zinc finger protein 205, ZNF205
222295_x_at
206172_at	interleukin 13 receptor, alpha 2, IL13RA2
219813_at	LATS, large tumor suppressor, homolog 1 (Drosophila), LATS1
211168_s_at	UPF1 regulator of nonsense transcripts homolog (yeast), UPF1
200905_x_at	major histocompatibility complex, class I, E, HLA-E
213047_x_at	SET nuclear oncogene, SET
218783_at	integrator complex subunit 7, INTS7
218064_s_at	A kinase (PRKA) anchor protein 8-like, AKAP8L
212103_at	karyopherin alpha 6 (importin alpha 7), KPNA6
208132_x_at	HLA-B associated transcript 2, BAT2
208804_s_at	splicing factor, arginine/serine-rich 6, SFRS6
1494_f_at	cytochrome P450, family 2, subfamily A, polypeptide 6, CYP2A6
220846_s_at	CDNA FLJ35090 fis, clone PLACE6005691, ---
203169_at	RGP1 retrograde golgi transport homolog (S. cerevisiae), RGP1
208682_s_at	melanoma antigen family D, 2, MAGED2
212499_s_at	FCF1 small subunit (SSU) processome component homolog (S. cerevisiae) /// mitogen-activated protein kinase 1 interacting protein 1-like, FCF1 /// MAPK1IP1L
220595_at	PDZ domain containing RING finger 4, PDZRN4
208346_at	pro-platelet basic protein-like 2, PPBPL2
207330_at	pregnancy-zone protein, PZP
218908_at	alveolar soft part sarcoma chromosome region, candidate 1, ASPSCR1
212599_at	autism susceptibility candidate 2, AUTS2
218170_at	isochorismatase domain containing 1, ISOC1
221434_s_at	chromosome 14 open reading frame 156, C14orf156
206378_at	secretoglobin, family 2A, member 2, SCGB2A2
208229_at	fibroblast growth factor receptor 2 (bacteria-expressed kinase, keratinocyte growth factor receptor, craniofacial dysostosis 1, Crouzon syndrome, Pfeiffer syndrome, Jackson-Weiss syndrome), FGFR2
202903_at	LSM5 homolog, U6 small nuclear RNA associated (S. cerevisiae), LSM5
210371_s_at	retinoblastoma binding protein 4, RBBP4
201658_at	ADP-ribosylation factor-like 1, ARL1
214687_x_at	aldolase A, fructose-bisphosphate, ALDOA
201216_at	endoplasmic reticulum protein 29, ERP29
211798_x_at	immunoglobulin lambda joining 3, IGLJ3
214433_s_at	selenium binding protein 1, SELENBP1
220299_at	spermatogenesis associated 6, SPATA6
201271_s_at	RNA binding protein, autoantigenic (hnRNP-associated with lethal yellow homolog (mouse)), RALY
202552_s_at	cysteine rich transmembrane BMP regulator 1 (chordin-like), CRIM1
210097_s_at	nucleolar protein 7, 27kDa, NOL7
208890_s_at	plexin B2, PLXNB2
204998_s_at	activating transcription factor 5, ATF5
202423_at	MYST histone acetyltransferase (monocytic leukemia) 3, MYST3
219603_s_at	zinc finger protein 226, ZNF226
212155_at	ring finger protein 187, RNF187
213718_at	RNA binding motif protein 4, RBM4
206847_s_at	homeobox A7, HOXA7
203149_at	poliovirus receptor-related 2 (herpesvirus entry mediator B), PVRL2
216203_at	serine palmitoyltransferase, long chain base subunit 2, SPTLC2
210603_at	ARD1 homolog B (S. cerevisiae), ARD1B
219379_x_at	zinc finger protein 358, ZNF358
218531_at	transmembrane protein 134, TMEM134
218946_at	NFU1 iron-sulfur cluster scaffold homolog (S. cerevisiae), NFU1
204105_s_at	neuronal cell adhesion molecule, NRCAM
212130_x_at	eukaryotic translation initiation factor 1, EIF1
210519_s_at	NAD(P)H dehydrogenase, quinone 1, NQO1
210463_x_at	TRM1 tRNA methyltransferase 1 homolog (S. cerevisiae), TRMT1
214848_at	Clone 23548 mRNA sequence, ---
201077_s_at	NHP2 non-histone chromosome protein 2-like 1 (S. cerevisiae), NHP2L1
220574_at	sema domain, transmembrane domain (TM), and cytoplasmic domain, (semaphorin) 6D, SEMA6D
209249_s_at	growth hormone inducible transmembrane protein, GHITM
214141_x_at	splicing factor, arginine/serine-rich 7, 35kDa, SFRS7
217861_s_at	prolactin regulatory element binding, PREB
215963_x_at	similar to ribosomal protein L3, LOC642741
216599_x_at	solute carrier family 22 (organic anion transporter), member 6, SLC22A6
210949_s_at	eukaryotic translation initiation factor 3, subunit C /// eukaryotic translation initiation factor 3, subunit C-like, EIF3C /// EIF3CL
222087_at	Pvt1 oncogene homolog (mouse), PVT1
219901_at	FYVE, RhoGEF and PH domain containing 6, FGD6
201937_s_at	aspartyl aminopeptidase, DNPEP
210890_x_at	killer cell immunoglobulin-like receptor, two domains, long cytoplasmic tail, 1, KIR2DL1
219872_at	chromosome 4 open reading frame 18, C4orf18
205464_at	sodium channel, nonvoltage-gated 1, beta (Liddle syndrome), SCNN1B
218215_s_at	nuclear receptor subfamily 1, group H, member 2, NR1H2
216762_at	KN motif and ankyrin repeat domains 1, KANK1
211567_at
201132_at	heterogeneous nuclear ribonucleoprotein H2 (H'), HNRNPH2
208358_s_at	UDP glycosyltransferase 8 (UDP-galactose ceramide galactosyltransferase), UGT8
218188_s_at	translocase of inner mitochondrial membrane 13 homolog (yeast), TIMM13
214230_at	cell division cycle 42 (GTP binding protein, 25kDa), CDC42
220048_at	ectodysplasin A receptor, EDAR
210013_at	hemopexin, HPX
200613_at	adaptor-related protein complex 2, mu 1 subunit, AP2M1
218341_at	phosphopantothenoylcysteine synthetase, PPCS
212990_at	synaptojanin 1, SYNJ1
206138_s_at	phosphatidylinositol 4-kinase, catalytic, beta, PI4KB
201078_at	transmembrane 9 superfamily member 2, TM9SF2
212593_s_at	programmed cell death 4 (neoplastic transformation inhibitor), PDCD4
205014_at	fibroblast growth factor binding protein 1, FGFBP1
207221_at	coagulation factor II (thrombin) receptor-like 3, F2RL3
200752_s_at	calpain 1, (mu/I) large subunit, CAPN1
201771_at	secretory carrier membrane protein 3, SCAMP3
209766_at	peroxiredoxin 3, PRDX3
208217_at	gamma-aminobutyric acid (GABA) receptor, rho 2, GABRR2
201435_s_at	eukaryotic translation initiation factor 4E, EIF4E
220941_s_at	chromosome 21 open reading frame 91, C21orf91
214694_at	myosin phosphatase-Rho interacting protein /// similar to Myosin phosphatase Rho-interacting protein (Rho-interacting protein 3) (M-RIP) (RIP3) (p116Rip), LOC729143 /// M-RIP
209134_s_at	ribosomal protein S6, RPS6
221692_s_at	mitochondrial ribosomal protein L34, MRPL34
219575_s_at	peptide deformylase (mitochondrial) /// component of oligomeric golgi complex 8, COG8 /// PDF
220010_at	KCNE1-like, KCNE1L
214161_at	Oxidative stress induced growth inhibitor family member 2, OSGIN2

## Sheet: Supp. Table 2
Cell Line	Subgroup	Probability Subgroup #1 Membership	Probability Subgroup #2 Membership	Probability Subgroup #3 Membership	Probability Subgroup #4 Membership	Probability Subgroup #5 Membership	Probability Subgroup #16Membership
ZR-75-B	1	0.950047	4.72182e-06	0.0478754	9.66024e-07	3.04828e-08	0.00207235
T47D.U133A	1	0.880857	0.00346432	0.0720749	2.55328e-09	2.38447e-05	0.0435802
ZR75-1.U133A	1	0.796256	0.172509	0.00024735	8.92622e-10	1.77853e-06	0.0309864
CAMA-1.U133A	1	0.873708	0.000265577	0.124928	1.56823e-05	8.64446e-05	0.000995338
MDA-MB134-VI.U133A	1	0.612078	3.88204e-08	0.387918	2.96376e-06	3.29623e-09	6.99266e-07
MCF7.U133A	2	0.0267747	0.96283	0.00967199	0.000108592	0.000216593	0.000397763
BT474.U133A	2	1.92116e-06	0.997952	3.94345e-05	0.00125684	0.000550463	0.000199149
HCC2185.U133A	2	0.000105744	0.997845	0.000281594	0.000471838	5.66117e-06	0.00128978
SUM-52PE.U133A	3	0.204105	0.00955686	0.785455	3.19209e-07	2.09769e-05	0.000861523
BT483.U133A	3	0.311932	0.0010736	0.50333	0.000109528	7.13798e-07	0.183554
MDA-MB361.U133A	3	0.000750134	0.00242095	0.958261	0.000379183	0.0141723	0.0240162
SKBR3.U133A	5	0.0371678	0.350993	0.0057299	7.13652e-06	0.593922	0.0121806
MDA-MB415.U133A	5	0.00737653	0.00405464	0.0206126	2.5174e-05	0.956052	0.0118787
LY2.U133A	5	0.03868	0.0594636	0.00772811	0.000101462	0.894026	1.17961e-06
MDA-MB453.U133A	6	0.0332941	0.000167144	0.00365517	5.75909e-06	2.5165e-07	0.962878
UACC812	6	0.00165804	0.000120832	0.000795262	2.002e-08	8.78369e-11	0.997426
SUM-185PE.U133A	6	0.000906165	0.0291703	0.0109647	4.9714e-08	1.80231e-07	0.958959
AU-565	6	0.00105962	0.000237819	0.000485687	1.56852e-06	0.00513163	0.993084
600MPE.U133A	6	5.04505e-08	0.465059	0.000145676	3.67417e-08	1.06049e-05	0.534784
